# Supplementary material for: Proliferation of hydrocarbon-degrading microbes at the bottom of the Mariana Trench
Source: Microbiome. 2019 Apr 12;7:47. doi: 10.1186/s40168-019-0652-3 (PMC6460516; doi:10.1186/s40168-019-0652-3)
Supplement: Supplementary file 3 — Accession numbers of protein sequences used as query sequence against the metagenomic datasets in this study (XLSX 12 kb) [file 40168_2019_652_MOESM3_ESM.xlsx]

## Sheet: Sheet1
Additional file 3 Accession numbers of protein sequences used as query sequence against the metagenomic datasets in this study
Gene name	Accession number
Alkane 1-monooxygenase (AlkB)	download from http://fungene.cme.msu.edu/
Cytochrome P450 monooxygenases	download from http://fungene.cme.msu.edu/
Long-chain alkane monooxygenase (AlmA)	AFT70326.1
Methane monooxygenase	WP_010961050.1
Methane monooxygenase	WP_010961049.1
Methane monooxygenase	WP_010959659.1
Methane monooxygenase	WP_010960482.1
Methane monooxygenase	WP_010960483.1
Methane monooxygenase	WP_010960485.1
Methane monooxygenase	WP_010960484.1
Methane monooxygenase	WP_010960487.1
Methane monooxygenase	WP_010960486.1
Methane monooxygenase	WP_085773728.1
Short-chain alkane (C2-C4) monooxygenase	ACC85973.1
Short-chain alkane (C2-C4) monooxygenase	BAH22830.1
Short-chain alkane (C2-C4) monooxygenase	BAH22833.1
Short-chain alkane (C2-C4) monooxygenase	BAH22836.1
Short-chain alkane (C2-C4) monooxygenase	BAH22839.1
Short-chain alkane (C2-C4) monooxygenase	ADT71671.1
Short-chain alkane (C2-C4) monooxygenase	ADW80613.1
Short-chain alkane (C2-C4) monooxygenase	ZP_08197402.1
Short-chain alkane (C2-C4) monooxygenase	ZP_09011147.1
Catechol 1-2-dioxygenase	P83715.1
Catechol 1-2-dioxygenase	P07773.1
Catechol 1-2-dioxygenase	AAA22073.1
Catechol 1-2-dioxygenase	P31019.1
Catechol 1-2-dioxygenase	YP_004995593.1
Catechol 1-2-dioxygenase	CAA85386.1
Catechol 1-2-dioxygenase	AAC46426.1
Catechol 1-2-dioxygenase	CAA03944.1
Catechol 1-2-dioxygenase	NP_745846.1
Catechol 1-2-dioxygenase	BAA07036.1
Catechol 1-2-dioxygenase	BAA07037.1
Catechol 1-2-dioxygenase	ABS86779.1
Catechol 2-3-dioxygenase	ADP21360.1
Catechol 2-3-dioxygenase	ADP21359.1
Catechol 2-3-dioxygenase	ADP21358.1
Catechol 2-3-dioxygenase	ADP21357.1
Catechol 2-3-dioxygenase	ADP21356.1
Catechol 2-3-dioxygenase	ADP21355.1
Catechol 2-3-dioxygenase	ADP21354.1
Catechol 2-3-dioxygenase	ADP21353.1
Catechol 2-3-dioxygenase	ADP21352.1
Catechol 2-3-dioxygenase	ACQ42233.1
Catechol 2-3-dioxygenase	ACQ42232.1
Catechol 2-3-dioxygenase	ACQ42231.1
Catechol 2-3-dioxygenase	ACQ42230.1
Catechol 2-3-dioxygenase	ACQ42229.1
Catechol 2-3-dioxygenase	ACQ42228.1
Catechol 2-3-dioxygenase	ACQ42227.1
Catechol 2-3-dioxygenase	ACQ42226.1
Catechol 2-3-dioxygenase	ACQ42225.1
Catechol 2-3-dioxygenase	ACQ42224.1
Catechol 2-3-dioxygenase	ABX79470.1
Catechol 2-3-dioxygenase	ABX79469.1
Catechol 2-3-dioxygenase	AEF84834.1
Catechol 2-3-dioxygenase	ADV39941.2
Catechol 2-3-dioxygenase	CAD67837.2
Catechol 2-3-dioxygenase	CAD67851.1
Catechol 2-3-dioxygenase	CAD67850.1
Catechol 2-3-dioxygenase	CAD67849.1
Catechol 2-3-dioxygenase	CAD67848.1
Catechol 2-3-dioxygenase	CAD67847.1
Catechol 2-3-dioxygenase	CAD67846.1
Catechol 2-3-dioxygenase	CAD67845.1
Catechol 2-3-dioxygenase	CAD67844.1
Catechol 2-3-dioxygenase	CAD67842.1
Catechol 2-3-dioxygenase	CAD67841.1
Catechol 2-3-dioxygenase	CAD67840.1
Catechol 2-3-dioxygenase	CAD67839.1
Catechol 2-3-dioxygenase	CAD67838.1
Catechol 2-3-dioxygenase	CAD67836.1
Catechol 2-3-dioxygenase	CAD67835.1
Catechol 2-3-dioxygenase	CAD67834.1
Catechol 2-3-dioxygenase	AAW81689.1
Catechol 2-3-dioxygenase	AAW81688.1
Catechol 2-3-dioxygenase	AAW81687.1
Catechol 2-3-dioxygenase	AAW81686.1
Catechol 2-3-dioxygenase	AAW81685.1
Catechol 2-3-dioxygenase	AAW81684.1
Catechol 2-3-dioxygenase	AAW81683.1
Catechol 2-3-dioxygenase	AAW81682.1
Catechol 2-3-dioxygenase	AAW81681.1
Catechol 2-3-dioxygenase	AAW81678.1
Catechol 2-3-dioxygenase	AAW81679.1
Catechol 2-3-dioxygenase	AAW81677.1
Catechol 2-3-dioxygenase	AAW81676.1
Catechol 2-3-dioxygenase	AAW81675.1
Catechol 2-3-dioxygenase	AAW81674.1
Catechol 2-3-dioxygenase	AAW81673.1
Catechol 2-3-dioxygenase	AAW81672.1
Catechol 2-3-dioxygenase	AAW81671.1
Catechol 2-3-dioxygenase	AAW81670.1
Catechol 2-3-dioxygenase	AAW81669.1
Catechol 2-3-dioxygenase	AAW81668.1
Catechol 2-3-dioxygenase	AAW81667.1
Catechol 2-3-dioxygenase	AAW81666.1
Catechol 2-3-dioxygenase	AAA98183.1
Catechol 2-3-dioxygenase	P13453.2
Catechol 2-3-dioxygenase	BAP28473.1
Catechol 2-3-dioxygenase	CAA48044.1
Catechol 2-3-dioxygenase	CAA49258.1
Catechol 2-3-dioxygenase	AAC43044.1
Catechol 2-3-dioxygenase	CAA42452.1
Catechol 2-3-dioxygenase	AAC13787.1
Catechol 2-3-dioxygenase	AAB03075.1
Catechol 2-3-dioxygenase	AAB33919.1
Catechol 2-3-dioxygenase	AAA20982.1
Catechol 2-3-dioxygenase	BAA11757.1
Catechol 2-3-dioxygenase	BAA11752.1
Catechol 2-3-dioxygenase	CAA43145.1
Catechol 2-3-dioxygenase	ABQ14527.1
Catechol 2-3-dioxygenase	BAJ06512.1
Catechol 2-3-dioxygenase	1MPY_A
Gentisate-1-2-dixygenase	EFE66562.1
Gentisate-1-2-dixygenase	AAV96911.1
Gentisate-1-2-dixygenase	3BU7_A
Gentisate-1-2-dixygenase	AAZ93402.1
Gentisate-1-2-dixygenase	AAZ93397.1
Gentisate-1-2-dixygenase	AAV97252.1
Gentisate-1-2-dixygenase	AAD12619.1
Gentisate-1-2-dixygenase	ABD64513.1
Gentisate-1-2-dixygenase	AAQ79814.1
Gentisate-1-2-dixygenase	ABJ11650.1
Gentisate-1-2-dixygenase	BAC98955.1
Gentisate-1-2-dixygenase	NP_766750.1
Gentisate-1-2-dixygenase	ABG93677.1
Gentisate-1-2-dixygenase	ABH01038.1
Gentisate-1-2-dixygenase	NP_602217.1
Gentisate-1-2-dixygenase	AAQ62856.1
Gentisate-1-2-dixygenase	CAA12267.1
Gentisate-1-2-dixygenase	KGG89592.1
Gentisate-1-2-dixygenase	AAD49427.1
Gentisate-1-2-dixygenase	AHX77990.1
Gentisate-1-2-dixygenase	EPD42870.1
Gentisate-1-2-dixygenase	EPD39425.1
Gentisate-1-2-dixygenase	AAW63413.1
Gentisate-1-2-dixygenase	2D40_D
Gentisate-1-2-dixygenase	NP_311057.1
Gentisate-1-2-dixygenase	ADZ54052.1
Protocatechuate 3,4-dioxygenase	AAC38244.1
Protocatechuate 3,4-dioxygenase	AAC38243.1
Protocatechuate 3,4-dioxygenase	BAC47599.1
Protocatechuate 3,4-dioxygenase	BAC46193.1
Protocatechuate 3,4-dioxygenase	BAC47598.1
Protocatechuate 3,4-dioxygenase	BAC46192.1
Protocatechuate 3,4-dioxygenase	AAD05269.1
Protocatechuate 3,4-dioxygenase	AAD05270.1
Protocatechuate 3,4-dioxygenase	2107260H
Protocatechuate 3,4-dioxygenase	2107260J
Protocatechuate 3,4-dioxygenase	AAF65833.1
Protocatechuate 3,4-dioxygenase	AAF65834.1
Protocatechuate 3,4-dioxygenase	AAF65837.1
Protocatechuate 3,4-dioxygenase	AAF65838.1
Protocatechuate 3,4-dioxygenase	AFH89645.1
Protocatechuate 3,4-dioxygenase	AFH89644.1
Protocatechuate 3,4-dioxygenase	GAN13971.1
Protocatechuate 3,4-dioxygenase	GAN13970.1
Protocatechuate 3,4-dioxygenase	AAA25925.1
Protocatechuate 3,4-dioxygenase	AAA25924.1
Protocatechuate 3,4-dioxygenase	AAF34267.1
Protocatechuate 3,4-dioxygenase	AAF34268.1
Protocatechuate 3,4-dioxygenase	AAK84298.1
Protocatechuate 3,4-dioxygenase	AAK84297.1
Protocatechuate 3,4-dioxygenase	AAG27524.1
Protocatechuate 3,4-dioxygenase	AAG27523.1
Protocatechuate 3,4-dioxygenase	AAG27522.1
Protocatechuate 3,4-dioxygenase	AAG27521.1
Protocatechuate 3,4-dioxygenase	AGK18459.1
Protocatechuate 3,4-dioxygenase	AGK18460.1
Protocatechuate 3,4-dioxygenase	AAB41025.1
Protocatechuate 3,4-dioxygenase	AAB41024.1
Protocatechuate 3,4-dioxygenase	AAN70229.1
Protocatechuate 3,4-dioxygenase	AAN70228.1
Protocatechuate 3,4-dioxygenase	P20372.2
Protocatechuate 3,4-dioxygenase	P20371.3
Protocatechuate 3,4-dioxygenase	D35119
Protocatechuate 3,4-dioxygenase	AAC37154.1
Protocatechuate 3,4-dioxygenase	AAC37153.1
Protocatechuate 3,4-dioxygenase	EFH99941.1
Protocatechuate 3,4-dioxygenase	EFH99940.1
Protocatechuate 3,4-dioxygenase	CAB43485.1
Protocatechuate 3,4-dioxygenase	CAB43484.1
Protocatechuate 4,5-dioxygenase	ACA72530.1
Protocatechuate 4,5-dioxygenase	ENY78336.1
Protocatechuate 4,5-dioxygenase	AFK67063.1
Protocatechuate 4,5-dioxygenase	EMR47595.1
Protocatechuate 4,5-dioxygenase	ADR60769.1
Protocatechuate 4,5-dioxygenase	BAD04057.1
Protocatechuate 4,5-dioxygenase	BAD04058.1
Protocatechuate 4,5-dioxygenase	1B4U_C
Protocatechuate 4,5-dioxygenase	1B4U_D
Protocatechuate 4,5-dioxygenase	CAL95484.1
Protocatechuate 4,5-dioxygenase	CAL95154.1
Protocatechuate 4,5-dioxygenase	NP_744666.2
Protocatechuate 4,5-dioxygenase	EED66952.1
Protocatechuate 4,5-dioxygenase	EED66668.1
Protocatechuate 4,5-dioxygenase	AAM09636.1
Protocatechuate 4,5-dioxygenase	AAM09637.1
Protocatechuate 4,5-dioxygenase	BAB88742.1
Protocatechuate 4,5-dioxygenase	BAB88743.1
